# Supplementary material for: Performance of a Novel Real-Time PCR-Based Assay for Rapid Monkeypox Virus Detection in Human Samples
Source: Microorganisms. 2023 Oct 8;11(10):2513. doi: 10.3390/microorganisms11102513 (PMC10609174; doi:10.3390/microorganisms11102513)
Supplement: Supplementary file 1 [file microorganisms-11-02513-s001.zip]

Archive with 1 entries (1 files):
- microorganisms-2654420-supplementary.pdf
